# Supplementary material for: MiRNAs in Systemic Sclerosis Patients with Pulmonary Arterial Hypertension: Markers and Effectors
Source: Biomedicines. 2022 Mar 8;10(3):629. doi: 10.3390/biomedicines10030629 (PMC8945806; doi:10.3390/biomedicines10030629)
Supplement: Supplementary file 1 [file biomedicines-10-00629-s001.zip]

Archive with 1 entries (1 files):
- biomedicines-1540269-supplementary.pdf
